# Supplementary material for: Enzymatic Pretreatment with Laccases from Lentinus sajor-caju Induces Structural Modification in Lignin and Enhances the Digestibility of Tropical Forage Grass (Panicum maximum) Grown under Future Climate Conditions
Source: Int J Mol Sci. 2021 Aug 31;22(17):9445. doi: 10.3390/ijms22179445 (PMC8431176; doi:10.3390/ijms22179445)
Supplement: Supplementary file 1 [file ijms-22-09445-s001.zip]

Archive with 1 entries (1 files):
- ijms-1356516-supplementary.pdf
